# Supplementary material for: Metatranscriptomic Analysis Reveals an Imbalance of Hepatopancreatic Flora of Chinese Mitten Crab Eriocheir sinensis with Hepatopancreatic Necrosis Disease
Source: Biology (Basel). 2021 May 23;10(6):462. doi: 10.3390/biology10060462 (PMC8224665; doi:10.3390/biology10060462)
Supplement: Supplementary file 1 [file biology-10-00462-s001.zip]

Archive with 1 entries (1 files):
- biology-1205556-supplementary.pdf
